# Supplementary material for: Intranasal Delivery of Cell-Penetrating Therapeutic Peptide Enhances Brain Delivery, Reduces Inflammation, and Improves Neurologic Function in Moderate Traumatic Brain Injury
Source: Pharmaceutics. 2024 Jun 7;16(6):774. doi: 10.3390/pharmaceutics16060774 (PMC11206831; doi:10.3390/pharmaceutics16060774)
Supplement: Supplementary file 1 [file pharmaceutics-16-00774-s001.zip]

Archive with 1 entries (1 files):
- pharmaceutics-3008259-supplementary.pdf
